# Supplementary material for: Isoquinoline Alkaloids as Protein Tyrosine Phosphatase Inhibitors from a Deep-Sea-Derived Fungus Aspergillus puniceus
Source: Mar Drugs. 2022 Jan 17;20(1):78. doi: 10.3390/md20010078 (PMC8781450; doi:10.3390/md20010078)
Supplement: Supplementary file 1 [file marinedrugs-20-00078-s001.zip]

Archive with 1 entries (1 files):
- marinedrugs-1548956-supplementary.pdf
